# Supplementary material for: Inter-Observer Agreement of a New Endoscopic Score for Ulcerative Colitis Activity: Preliminary Experience
Source: Diagnostics (Basel). 2020 Apr 12;10(4):213. doi: 10.3390/diagnostics10040213 (PMC7236596; doi:10.3390/diagnostics10040213)
Supplement: Supplementary file 1 [file diagnostics-10-00213-s001.zip]

Archive with 2 entries (2 files):
- video-1.mp4.mp4
- video-2.mp4
